# Supplementary material for: Sonneradon A Extends Lifespan of Caenorhabditis elegans by Modulating Mitochondrial and IIS Signaling Pathways
Source: Mar Drugs. 2022 Jan 8;20(1):59. doi: 10.3390/md20010059 (PMC8778700; doi:10.3390/md20010059)
Supplement: Supplementary file 1 [file marinedrugs-20-00059-s001.zip]

Archive with 1 entries (1 files):
- Supplementary Materialsú¿IDú║marinedrugs-1530147ú⌐.pdf
